# Supplementary material for: An Investigation on the Use of Au@SiO2@Au Nanomatryoshkas as Gap-Enhanced Raman Tags
Source: Nanomaterials (Basel). 2023 Nov 1;13(21):2893. doi: 10.3390/nano13212893 (PMC10650036; doi:10.3390/nano13212893)
Supplement: Supplementary file 1 [file nanomaterials-13-02893-s001.zip]

Archive with 1 entries (1 files):
- nanomaterials-2662262-supplementary.pdf
